# Supplementary material for: CsWAK12, a novel cell wall-associated receptor kinase gene from Camellia sinensis, promotes growth but reduces cold tolerance in Arabidopsis
Source: Front Plant Sci. 2024 Nov 28;15:1420431. doi: 10.3389/fpls.2024.1420431 (PMC11634587; doi:10.3389/fpls.2024.1420431)
Supplement: Supplementary file 4 [file Table1.xlsx]

## Sheet: S1
Supplementary Table S1A. List of primer sequences used for RT-qPCR of CsWAK12.
Name of the primer	Primer sequence
CsWAK12-qF	CTCTGCAGCGTCGATTCCTA
CsWAK12-qR	AGTCTGACACTTTTGCAGTGTA
CsActin-F	GCCATCTTTGATTGGAATGG
CsActin-R	GGTGCCACAACCTTGATCTT
Supplementary Table S1B. List of primer sequences used for amplification of CsWAK12.
Name of the primer	Primer sequence
CsWAK12-F	AGCCATGGCCTCCTCACAA
CsWAK12-R	AATCACCTCCCACCATGCAATA

## Sheet: S2
Supplementary Table S2. Homoeologous genes of CsWAK12 for phylogenetic analysis
Gene name	Accession number	Species
AcWAK	PSS00108.1	Actinidia chinensis
MaWAK2	KAJ4700806.1	Melia azedarach
HtWAK2	GMI82953.1	Hibiscus trionum
VvWAK2	RVW51064.1	Vitis vinifera
CsWAK2	KAI8015626.1	Camellia lanceoleosa

## Sheet: S3
Supplementary Table S3A. List of primer sequences used to construct of pCAMBIA1305-CsWAK12-GFP.
Name of the primer	Primer sequence
pCAMBIA1305-CsWAK12-F	AGGACAGCCCAGATCACTAGTATGGCCTCCTCACAAGCAATGCTAGT
pCAMBIA1305-CsWAK12-R	GCCCTTGCTCACCATGGATCCCCTCCCACCATGCAATAGCATATCT
Supplementary Table S3B. List of primer sequences used to construct of pCAMBIA3301-CsWAK12.
Name of the primer	Primer sequence
pCAMBIA3301-CsWAK12-F	GCTATGACCATGATTACGAATTCAGCCATGGCCTCCTCACAAG
pCAMBIA3301-CsWAK12-R	TGCAGGTCGACTCTAGAGGATCCAATCACCTCCCACCATGCAAT
Supplementary Table S3E. List of primer sequences used for RT-qPCR of Stress-Related Genes.
Name of the primer	Primer sequence
AtCBF1-F	GCCACGAGTTGTCCGAAGAA
AtCBF1-R	AAGCCGAGTCAGCGAAGTTG
AtCBF2-F	ATTTCGCTGACTCGGCTTGG
AtCBF2-R	ACGCATCTTGGCTCTGTTCC
AtCBF3-F	GCCGATCAGCCTGTCTCAAT
AtCBF3-R	GCTCTGTTCCGCCGTGTAA
AtICE1-F	AGCTCCGTTGGAGTTGGAAG
AtICE1-R	GCTGCACGTTTCTGGAACAG
AtCOR15A-F	GCTTCAGATTTCGTGACGGATAAAAC
AtCOR15A-R	GCAAAACATTAAAGAATGTGACGGTG
AtCOR15B-F	AAAGCAGAGTGGTGTTGGTACCGT
AtCOR15B-R	CATCGAGGATGTTGCCGTCACTT
AtCOR47-F	CAGTGTCGGAGAGTGTGGTG
AtCOR47-R	ACAGCTGGTGAATCCTCTGC
AtKIN1-F	ACCAACAAGAATGCCTTCCA
AtKIN1-R	CCGCATCCGATACACTCTTT
AtRD29A-F	GCCGAGAAACTTCAGATTGG
AtRD29A-R	CCATTCCTCCTCCTCCTTTC
AtWAK2-F	CAGATCCCTGTCCCTAGAGGA
AtWAK2-R	TTAAACAGATGCACAGTAGGA
AtUBQ10-F	AGTCCACCCTTCATCTTGTTCTC
AtUBQ10-R	GTCAGCCAAAGTTCTTCCATCT

## Sheet: S4
Supplementary Table S4A. Changes of physiological activity of Arabidopsis under cold treatment
Index	Lines	CK-1.5h	SD_CK1.5h	Cold-1.5h	SD_CO1.5h	Cold-3h	SD_CO3h	Cold-6h	SD_CO6h
SOD	WT	110.752	11.3137	107.919	52.7299	97.4101	20.3053	76.3937	5.28412
	OE9	133.163	10.1017	119.892	11.3454	129.012	31.9735	157.352	11.3767
	OE13	177.535	16.3875	203.317	34.4552	175.161	15.3816	164.807	47.8827
	OE14	219.279	26.1466	240.344	8.21908	227.09	41.607	162.019	50.3691
MDA	WT	2.79569	0.18624	3.44085	0.49275	3.97849	0.18624	3.76343	0.18624
	OE9	3.87096	0.55872	4.62365	1.13286	3.54838	0.85347	3.76343	0.18624
	OE13	3.01075	0.18624	3.11827	0.37248	4.62365	0.6715	4.19354	0.64516
	OE14	3.76343	0.6715	3.01075	0.37248	3.01075	0.18624	3.76343	0.18624
Note: SD refers to Standard Deviation.
Supplementary Table S4B. The relative expression of cold-responsive genes in Arabidopsis.
Symbol	Gene ID	Treatment	WT	SD_WT	OE9	SD_OE9	OE13	SD_OE13	OE14	SD_OE14
CBF1	AT4G25490	CK-1.5h	0.897176	0.0878058	0.532764	0.0800735	0.568283	0.118063	0.366389	0.0737198
		Cold-1.5h	15.0564	2.37067	25.4539	2.49837	23.3263	0.914399	15.3363	4.4082
		CK-3h	2.67973	0.0919209	8.67156	0.992	4.02178	0.699793	3.83564	0.851334
		Cold-3h	76.6828	3.18846	76.8409	12.913	64.1188	4.73442	82.4262	5.65149
		CK-6h	1.25174	0.156804	1.28494	0.218519	1.51143	0.166645	1.49508	0.126393
		Cold-6h	42.9405	4.01045	40.5545	5.40582	45.9128	5.61783	59.5885	1.48195
CBF2	AT4G25470	CK-1.5h	1.00135	0.0628898	0.379136	0.0152375	0.218551	0.0300576	0.38771	0.0308369
		Cold-1.5h	5.97962	0.0632068	6.70945	0.331535	7.43178	0.208868	8.73677	0.261764
		CK-3h	0.314954	0.0458314	0.696731	0.0454154	0.370472	0.0450092	0.485943	0.0964643
		Cold-3h	26.1979	1.39435	15.3511	0.366011	14.2338	1.36338	18.9236	1.24909
		CK-6h	0.230577	0.0191623	0.224714	0.0248657	0.222818	0.0279122	0.23573	0.0148942
		Cold-6h	6.4839	2.10697	7.75783	0.540154	6.93225	0.582553	10.1986	0.25608
CBF3	AT4G25480	CK-1.5h	1.24996	0.0306291	1.29026	0.0589275	0.750714	0.109024	1.18029	0.0836338
		Cold-1.5h	11.2254	1.19493	10.9546	2.90706	19.4852	0.880057	24.5349	0.355104
		CK-3h	0.059367	0.0129887	0.0207529	0.0249772	0.0678745	0.0360332	0.113855	0.0643487
		Cold-3h	1.43051	1.25664	3.01244	2.42652	2.03385	0.19048	1.03027	0.890584
		CK-6h	0.350571	0.0923497	0.326522	0.0773807	0.422059	0.135429	0.422395	0.0356642
		Cold-6h	25.5755	2.99296	24.4865	0.851234	25.8907	1.20425	35.8666	4.59828
ICE1	AT3G26744	CK-1.5h	1.24286	0.336912	0.574472	0.0168915	0.690408	0.107843	2.3379	0.0572879
		Cold-1.5h	0.437992	0.0303411	0.709162	0.0763199	1.08715	0.0426166	1.24446	0.194387
		CK-3h	0.578843	0.0340253	0.666417	0.116981	0.668461	0.114112	1.08459	0.211283
		Cold-3h	0.748878	0.0659829	1.29121	0.0442914	0.946843	0.166206	0.98103	0.0432608
		CK-6h	1.12069	0.145088	0.925164	0.135547	0.871981	0.038452	0.646423	0.02534
		Cold-6h	0.503064	0.0516877	1.42704	0.467001	1.57212	0.0847188	1.20615	0.147423
Note: SD refers to Standard Deviation.

## Sheet: S5
Supplementary Table S5. The clean data for each sample of transcriptome analysis.
Treatment	Raw Data		Valid Data		Valid Ratio (reads)	Q20%	Q30%	GC content%
	Read	Base (bp)	Read	Base (bp)
WT_N1	52950530	7942579500	49376072	6952899915	0.932494	0.9759	0.9373	0.4729
WT_N2	53448392	8017258800	50998092	7281756343	0.954156	0.9792	0.9424	0.4742
WT_N3	60883934	9132590100	56870684	8038178525	0.934084	0.9762	0.9374	0.4703
WT_C1	44673684	6701052600	42079242	5964118600	0.941925	0.9775	0.9399	0.4704
WT_C2	63428082	9514212300	59873648	8463205587	0.943961	0.9774	0.9399	0.4724
WT_C3	63047770	9457165500	59453966	8393476055	0.942999	0.9773	0.9401	0.4716
OE14_N1	57766226	8664933900	54193520	7654785869	0.938152	0.9755	0.9345	0.4702
OE14_N2	51841278	7776191700	48331154	6842753208	0.932291	0.9748	0.9325	0.4668
OE14_N3	55317210	8297581500	51132488	7222662052	0.92435	0.9745	0.9332	0.4669
OE14_C1	52865552	7929832800	49370182	6969263263	0.933882	0.9752	0.9341	0.4628
OE14_C2	53143538	7971530700	49368260	6980738395	0.928961	0.9756	0.9353	0.4637
OE14_C3	52813736	7922060400	50173780	7095769369	0.950014	0.9776	0.9406	0.4677
Total	662179932	99326989800	621221088	87859607181

## Sheet: S6
Supplementary Table S6A. The GO enrichment of of DEGs in WT_N vs WT_C.
GO.ID	GO_Term	Ontology	Significant	Annotated	Q-value
GO:0050896	response to stimulus	biological process	845	5861	2.63043e-28
GO:0051704	multi-organism process	biological process	222	1557	1.07766e-18
GO:0002376	immune system process	biological process	88	429	7.75641e-16
GO:0023052	signaling	biological process	195	1515	8.712e-12
GO:0016020	membrane	cellular component	541	5617	1.24085e-11
GO:0005623	cell	cellular component	1778	23161	1.33796e-10
GO:0044464	cell part	cellular component	1778	23160	1.33796e-10
GO:0065007	biological regulation	biological process	582	6050	6.96321e-10
GO:0050789	regulation of biological process	biological process	505	5320	2.52836e-07
GO:0048511	rhythmic process	biological process	32	145	2.54737e-06
GO:0005215	transporter activity	molecular function	141	1258	0.000628
GO:0009987	cellular process	biological process	1074	13332	0.0251308
GO:0003824	catalytic activity	molecular function	679	8035	0.0285455
Supplementary Table S6B. The GO enrichment of DEGs in OE14_N vs OE14_C.
GO.ID	GO_Term	Ontology	Significant	Annotated	Q-value
GO:0050896	response to stimulus	biological process	1010	5861	1.89063e-28
GO:0051704	multi-organism process	biological process	323	1557	1.89063e-28
GO:0002376	immune system process	biological process	131	429	1.89063e-28
GO:0065007	biological regulation	biological process	727	6050	1.17296e-14
GO:0023052	signaling	biological process	237	1515	2.80093e-14
GO:0016020	membrane	cellular component	643	5617	5.12525e-12
GO:0005576	extracellular region	cellular component	401	3189	5.12525e-12
GO:0005623	cell	cellular component	2149	23161	3.41683e-09
GO:0044464	cell part	cellular component	2149	23160	3.41683e-09
GO:0050789	regulation of biological process	biological process	613	5320	2.0625e-08
GO:0048511	rhythmic process	biological process	33	145	4.95902e-05
GO:0003824	catalytic activity	molecular function	864	8035	7.536e-05
GO:0005215	transporter activity	molecular function	171	1258	0.000145225
GO:0031012	extracellular matrix	cellular component	8	20	0.0131021
GO:0044421	extracellular region part	cellular component	26	145	0.0249519
GO:0098754	detoxification	biological process	20	104	0.030365
GO:0009987	cellular process	biological process	1303	13332	0.0450486

## Sheet: S7
Supplementary Table S7A. The KEGG enrichment of of DEGs in WT_N vs WT_C.
Pathway_id	Pathway_name	Significant	Annotated	Q-value
ko04075	Plant hormone signal transduction	55/412	276/5527	9.62047e-10
ko04016	MAPK signaling pathway - plant	24/412	93/5527	4.45163e-06
ko04626	Plant-pathogen interaction	36/412	196/5527	1.88192e-05
ko00592	alpha-Linolenic acid metabolism	12/412	37/5527	0.000470542
ko04910	Insulin signaling pathway	19/412	100/5527	0.00521969
ko00500	Starch and sucrose metabolism	22/412	133/5527	0.0107481
ko00940	Phenylpropanoid biosynthesis	20/412	120/5527	0.0156209
ko04712	Circadian rhythm - plant	9/412	37/5527	0.0347635
Supplementary Table S7B. The KEGG enrichment of DEGs in OE14_N vs OE14_C.
Pathway_id	Pathway_name	Significant	Annotated	Q-value
ko04075	Plant hormone signal transduction	58/477	276/5527	1.10103e-08
ko04626	Plant-pathogen interaction	46/477	196/5527	1.36573e-08
ko00940	Phenylpropanoid biosynthesis	29/477	120/5527	1.42112e-05
ko00592	alpha-Linolenic acid metabolism	14/477	37/5527	5.40257e-05
ko00920	Sulfur metabolism	13/477	42/5527	0.00133273
ko00982	Drug metabolism - cytochrome P450	14/477	56/5527	0.00662782
ko00966	Glucosinolate biosynthesis	8/477	21/5527	0.00662782
ko04016	MAPK signaling pathway - plant	19/477	93/5527	0.00784706
ko00980	Metabolism of xenobiotics by cytochrome P450	13/477	55/5527	0.0148247
ko04712	Circadian rhythm - plant	10/477	37/5527	0.0185087
ko00040	Pentose and glucuronate interconversions	16/477	80/5527	0.0215821
ko00270	Cysteine and methionine metabolism	21/477	121/5527	0.0250417

## Sheet: S8
Supplementary Table S8A. The TPM of transcriptional factors (TFs) in Arabidopsis WT and OE14 line.
Symbol	Gene ID	WT_N1	WT_N2	WT_N3	WT_C1	WT_C2	WT_C3	OE14_N1	OE14_N2	OE14_N3	OE14_C1	OE14_C2	OE14_C3
ABR1	AT5G64750	5.48758	5.86226	5.92068	8.06826	11.9969	11.1173	1.48462	1.83236	1.93533	5.23657	5.21606	4.7027
AGL19	AT4G22950	1.8703	2.69579	2.32156	0.984949	1.07466	1.73829	5.63912	7.48828	7.31713	2.07725	2.64189	2.53774
AP2/ERF-ERF	AT4G16750	3.77869	3.73671	3.97169	2.50301	2.09201	2.37495	5.56559	6.06401	4.51943	3.01017	2.15859	2.10559
AP2/ERF-ERF	AT4G28140	49.7079	52.0094	51.7152	20.5158	34.4861	34.9717	5.03783	5.25681	4.86822	14.2181	11.8879	11.8962
CEJ1	AT3G50260	28.0415	28.6849	28.766	42.5674	61.7858	60.3044	13.5898	13.5721	11.8333	39.6088	41.0059	37.5882
ERF53	AT2G20880	19.8025	23.0511	23.0311	9.63398	14.0966	15.4662	2.90519	3.29236	2.60661	6.98561	7.91929	6.62787
FLC	AT5G10140	2.69353	3.5192	3.90033	2.72098	3.05546	3.51179	7.77096	8.60934	7.90788	2.23613	2.4231	2.5931
GATA4	AT3G60530	92.3424	93.2605	87.6873	53.694	53.3371	51.5282	126.852	125.208	133.043	64.057	62.4115	61.3274
HB-4/HD-ZIP	AT5G47370	51.2934	52.8504	54.1808	37.5393	33.8393	36.0428	91.4262	98.1087	101.85	38.4323	40.5364	40.4714
JAZ10	AT5G13220	12.8573	14.1336	12.1905	15.9096	17.6489	16.653	3.26522	3.58132	3.32536	11.626	10.5388	12.2516
MAF5	AT5G65080	10.6301	11.158	10.2758	14.94	14.0222	15.027	27.7687	32.8501	32.53	8.81646	8.0701	8.05506
MYB34	AT5G60890	11.2106	12.5688	10.6495	14.2449	19.289	23.3732	4.55589	5.15632	4.85239	21.1744	20.5564	22.3482
PIF7	AT5G61270	3.87582	5.59538	4.45322	8.72194	7.92961	9.64305	3.69963	6.94231	7.23224	12.7078	13.0968	13.1116
RL3	AT4G36570	6.86353	9.15135	7.47912	10.6588	14.4998	13.0812	8.61639	8.45288	9.54673	25.1019	24.8768	27.0524
RVE1	AT5G17300	1.75513	2.14796	1.88698	3.81339	3.54165	4.08065	2.54951	2.89479	3.05396	7.00744	6.64177	6.8757
WRKY28	AT4G18170	9.923	10.9864	10.516	12.7758	17.3503	17.9232	3.08231	3.59149	3.65473	13.293	11.5782	11.1297
WRKY70	AT3G56400	40.583	39.9711	42.95	37.1544	48.0597	54.0863	15.998	16.4501	15.3585	36.6065	34.8219	32.1425
Note: N refers to normal grow condition (22℃) and C refers to cold stress (-6℃)
Supplementary Table S8B. The TPM of protein kinases (PKs) in Arabidopsis WT and OE14 line.
Symbol	Gene ID	WT_N1	WT_N2	WT_N3	WT_C1	WT_C2	WT_C3	OE14_N1	OE14_N2	OE14_N3	OE14_C1	OE14_C2	OE14_C3
LRR XI-23	AT1G09970	68.1225	70.4266	70.07	84.2184	109.964	117.556	35.1075	35.165	36.777	84.474	86.2789	86.9874
WAK1	AT1G21250	41.2257	42.92	40.3223	46.1032	71.2486	74.0313	6.39742	6.60041	6.79083	38.1906	38.5776	38.157
RLK	AT1G35710	9.14251	12.859	12.4704	12.639	21.8386	32.3316	2.66989	3.70644	5.04078	17.2386	18.6182	17.6721
RLK	AT1G61360	5.16167	5.44218	5.80875	6.56122	9.68574	10.6731	3.25712	2.96087	3.78448	8.39809	8.10159	8.14446
WAKL	AT1G66880	6.89276	8.22637	7.71671	8.19609	11.3915	14.945	3.5916	4.58643	5.05166	9.53332	9.53862	9.41963
RLK	AT1G66920	4.64122	5.75204	5.28951	5.07859	7.88137	8.34328	2.66217	2.9809	2.93225	6.31692	6.40358	6.38168
WAKL	AT1G69730	5.16615	5.67062	5.77075	8.65401	11.6519	11.7016	2.21445	2.62265	2.50293	9.33117	9.6167	9.91275
SERK4	AT2G13790	20.4218	21.0893	21.946	28.7678	34.0749	42.6461	9.51568	11.6149	12.1652	37.0002	36.1957	35.3773
FRK1	AT2G19190	5.35079	5.06506	5.20061	3.96235	7.95585	11.3394	0.459479	0.732896	0.635802	4.47003	4.5168	4.157
MAP3K	AT2G31010	16.4603	18.3169	18.5943	10.1888	7.51667	9.02283	24.6321	27.8146	29.129	9.88107	9.68445	9.22195
RLK	AT3G09830	10.835	11.6386	12.0241	15.3881	22.8111	26.3995	6.68643	6.77913	7.8081	18.2311	18.1455	16.7958
MAPK19	AT3G14720	10.8847	11.6868	10.9784	5.96039	9.90206	11.3263	3.0691	3.06476	3.94939	11.0547	11.4111	11.0949
RLK	AT3G47570	4.17942	4.91025	4.42822	7.96305	9.66654	9.36944	2.05095	2.44183	3.28265	7.53845	8.56691	7.63967
ARCK1	AT4G11890	34.6514	39.5143	36.453	21.7115	34.3961	37.8535	6.68539	7.24068	7.09923	24.488	22.8334	20.924
RK3	AT4G21380	4.88942	5.20404	5.5803	6.54301	10.8095	13.1677	1.53312	1.83337	2.01902	8.30797	8.49232	7.66882
CRK13	AT4G23210	5.42727	6.76895	5.74822	3.50916	6.96584	7.54451	1.30675	1.16539	1.36042	3.98797	3.83444	4.02557
CRK21	AT4G23290	15.7581	14.4046	14.3794	18.4094	28.4971	20.7921	8.23722	8.10959	7.14119	21.8233	22.7078	20.6424
Note: N refers to normal grow condition (22℃) and C refers to cold stress (-6℃)

## Sheet: S9
Supplementary Table S9. The TPM of osmoregulatory genes in Arabidopsis WT and OE14 line.
Symbol	Gene ID	WT_N1	WT_N2	WT_N3	WT_C1	WT_C2	WT_C3	OE14_N1	OE14_N2	OE14_N3	OE14_C1	OE14_C2	OE14_C3
OSCA1.1	AT4G04340	91.7608	94.4487	97.3244	41.6212	43.7551	50.6947	84.8791	92.7518	91.1932	50.0382	49.7694	48.7465
OSCA1.2	AT4G22120	4.67144	4.02921	4.18203	3.92052	4.05346	4.76724	3.26766	3.73847	3.94833	4.47731	5.2188	4.2093
OSCA1.3	AT1G11960	10.3362	11.7203	12.109	11.3228	13.8693	14.6514	7.99973	9.77611	9.61427	11.6557	12.5647	10.6849
OSCA1.4	AT1G62320	0.185412	0.091584	0.042582	0.149295	0.132817	0.057531	0.021394	0	0.021527	0	0.015456	0
OSCA1.5	AT3G21620	0	0	0	0	0.018309	0	0.020165	0	0	0	0	0
OSCA1.6	AT4G15430	0.693845	0.67172	0.668806	1.617	1.69606	1.85299	0.545871	0.728325	0.659985	2.40099	1.93114	2.08659
OSCA1.7	AT4G02900	2.01468	2.83466	3.38562	1.63299	1.85545	2.44902	2.79385	4.62207	4.48967	3.44991	3.0477	3.06758
OSCA1.8	AT1G32090	7.62053	9.23809	8.62404	4.37359	4.86968	5.67272	8.91374	10.5856	11.9506	6.45919	5.92712	5.9074
OSCA2.1	AT1G58520	1.93583	2.22725	2.70968	1.52385	1.33171	2.09436	1.4105	1.84088	1.83531	2.15983	2.27628	2.76164
OSCA2.2	AT1G10090	42.6162	43.2889	44.8182	15.6078	21.2876	21.7925	29.0629	33.0714	33.3112	18.6824	19.9741	18.7253
OSCA2.3	AT3G01100	7.52953	7.93316	8.15938	4.6707	4.37143	4.91081	7.31961	8.57123	9.27454	5.05807	5.19217	5.14431
OSCA2.4	AT1G69450	5.61963	6.44703	6.93641	2.58675	3.71985	4.58754	3.49168	4.39146	5.49436	4.00042	4.01837	4.26799
OSCA2.5	AT3G54510	0.561681	0.731846	0.579408	0.239437	0.229245	0.385204	0.480383	0.759695	0.835458	0.414307	0.536438	0.546897
OSCA3.1	AT1G30360	286.49	288.132	289.052	101.015	103.783	114.602	310.005	313.467	319.333	99.3381	99.316	97.0578
OSCA4.1	AT4G35870	4.75	5.25851	4.78205	4.17589	4.84326	4.62672	4.53276	4.90978	4.70835	4.79699	4.02597	4.31856
SOS1	AT2G01980	3.50434	3.86861	4.16402	2.12105	2.60744	3.3585	2.25283	3.09677	3.22831	2.74835	3.04056	2.69991
SOS2	AT5G35410	3.00366	3.05467	3.91563	2.50442	2.31246	3.02621	3.18695	4.47785	5.06239	3.7697	3.40215	3.81307
SOS3	AT5G24270	1.39407	1.67281	1.72717	1.45715	1.48605	2.50278	2.97773	3.8629	3.22077	3.87951	3.16717	2.69621
SOS4	AT5G37850	35.9234	39.4112	42.0548	34.4836	35.3973	40.6874	35.3398	45.3532	46.7632	51.7924	55.0871	49.2238

## Sheet: S10
Supplementary Table S10. Genes involved in the CBF pathway within Arabidopsis.
Symbol	Gene ID	Description	Reference
CBF1/DREB1B	AT4G25490	Transcription factor; C-Repeat Binding Factor/Dehydration-Responsive Elements Binding 1	Jaglo-Ottosen et al., 1998
CBF2/DREB1C	AT4G25470	Transcription factor; C-Repeat Binding Factor/Dehydration-Responsive Elements Binding 1	Novillo et al., 2004
CBF3/DREB1A	AT4G25480	Transcription factor; C-Repeat Binding Factor/Dehydration-Responsive Elements Binding 1	Gilmour et al., 2000
DREB2A	AT5G05410	Transcription factor; Dehydration-Responsive Elements Binding 2	Liu et al., 1998
ICE1	AT3G26744	Transcription factor; Inducer of CBF Expression	Miura et al., 2011
ICE2/SCRM2	AT1G12860	Transcription factor; Inducer of CBF Expression	Fursova et al., 2008
FAMA	AT3G24140	Transcription factor; Basic helix-loop-helix transcription factor	Hao et al., 2021
ERF53	AT2G20880	Transcription factor; APETALA2/ethylene-responsive factors	Kidokoro et al., 2023
ERF54	AT4G28140	Transcription factor; APETALA2/ethylene-responsive factors
CAMTA3	AT2G22300	Calmodulin-Binding Transcription Activator	Kim et al., 2017
CAMTA5	AT4G16150	Calmodulin-Binding Transcription Activator
CCA1	AT2G46830	Circadian clock related; Central circadian oscillator 1	Kidokoro et al., 2021
LHY	AT1G01060	Circadian clock related; Late Elongated Hypocotyl
LNK1	AT5G64170	Circadian clock related; Night Light–Inducible and Clock-Regulated	Kidokoro et al., 2023
LNK2	AT3G54500
LNK3	AT3G12320
LNK4	AT5G06980
PRR5	AT5G24470	Circadian clock related; Pseudo-Response Regulator	Maeda et al., 2024
PRR7	AT5G02810	Circadian clock related; Pseudo-Response Regulator	Kim et al., 2024
RVE4	AT5G02840	Circadian clock related; REVEILLE proteins	Kidokoro et al., 2021
RVE6	AT5G52660	Circadian clock related; REVEILLE proteins	Kidokoro et al., 2023
RVE8	AT3G09600	Circadian clock related; REVEILLE proteins
TOC1	AT5G61380	Circadian clock related; Timing of CAB Expression 1	Dong et al., 2024
COR15A	AT2G42450	Cold Regulated Gene	Wang et al., 2009
COR15A	AT2G42540	Cold Regulated Gene
COR15B	AT2G42530	Cold Regulated Gene	Wilhelm et al., 1993
COR47/RD17	AT1G20440	Cold Regulated Gene	Kasuga et al., 1999
EPF1	AT2G20875	Small secretory peptide; Epidermal Pattern Factors
DRM2	AT5G14620	DNA methylation; Domains rearranged methyltransferas	Naydenov et al., 2015
NRPD1	AT1G63020	DNA methylation; RNA polymerase II subunits
CMT3	AT1G69770	DNA methyltransferase; Chromomethylases
GolS3	AT1G09350	Galactinol synthase	Maruyama et al., 2009
HOST1	AT2G39810	High Expresion of Osmotically Responsive Gene 1	Dong et al., 2006
IPP2	AT3G02780	Inhibitor of protein-phosphatase	Gehan et al., 2015
MPK3	AT3G45640	Mitogen-Activated ProteinKinase	Li et al., 2017
MPK6	AT2G43790	Mitogen-Activated ProteinKinase	Zhao et al., 2017
OST1	AT4G33950	Openstomata 1	Ding et al., 2015
RD29A	AT5G52310	Responsive to Desiccation gene	Msanne et al., 2011
SUC2	AT1G22710	Sucrose transporter	Lundmark et al., 2006
SIZ1	AT5G60410	SUMO (small ubiquitin-like modifier) E3 Ligas	Miura et al., 2007

[truncated: 1 more sheets: S11]
